# Supplementary material for: Comprehensive analysis of both long and short read transcriptomes of a clonal and a seed-propagated model species reveal the prerequisites for transcriptional activation of autonomous and non-autonomous transposons in plants
Source: Mob DNA. 2022 May 12;13:16. doi: 10.1186/s13100-022-00271-5 (PMC9097378; doi:10.1186/s13100-022-00271-5)
Supplement: Supplementary file 1 — Additional file 1: Table S1. Datasets and general mapping statistics of short-read RNA-seq data. [file 13100_2022_271_MOESM1_ESM.xlsx]

## Sheet: V. vinifera dataset
Sequenced libraries				Sequenced reads			Adaptor removal & quality check			Filter tRNA/rRNA			Mapped reads			Mapped / tRNA rRNA filtered
Treatments	Timepoints	Replicates
Control	00 h	a		44843044	1		44843012	1		44692686	0.9966		40239959	0.8974		0.9004
		b		44755712	1		44755674	1		44596226	0.9964		40082495	0.8956		0.8988
		c		42000138	1		42000108	1		41856356	0.9966		37141431	0.8843		0.8874
Mock	01 h	a		42191300	1		42191278	1		41962262	0.9946		36842403	0.8732		0.878
		b		42223790	1		42223772	1		42001096	0.9947		37483039	0.8877		0.8924
		c		43672550	1		43672524	1		43403184	0.9938		38393130	0.8791		0.8846
	03h	a		43786332	1		43786314	1		43493816	0.9933		38843464	0.8871		0.8931
		b		44152592	1		44152550	1		43928442	0.9949		38941198	0.882		0.8865
		c		45385724	1		45385706	1		45197900	0.9959		40702357	0.8968		0.9005
	06 h	a		41021758	1		41021730	1		40768358	0.9938		36341402	0.8859		0.8914
		b		42305244	1		42305222	1		42056918	0.9941		37187926	0.879		0.8842
		c		44026700	1		44026676	1		43769928	0.9942		38917371	0.8839		0.8891
	12 h	a		42102864	1		42102834	1		41988512	0.9973		37184585	0.8832		0.8856
		b		45386716	1		45386692	1		45253416	0.9971		39938420	0.88		0.8826
		c		43324658	1		43324636	1		43188460	0.9969		38240351	0.8826		0.8854
Yeast	01 h	a		43575622	1		43575594	1		38285868	0.8786		28234233	0.6479		0.7375
		b		44625058	1		44625030	1		40134482	0.8994		31176032	0.6986		0.7768
		c		44487058	1		44487028	1		41552174	0.934		33952493	0.7632		0.8171
	03h	a		42808896	1		42808872	1		39022006	0.9115		30551032	0.7137		0.7829
		b		41787532	1		41787514	1		36478946	0.873		26317172	0.6298		0.7214
		c		42671442	1		42671420	1		32940188	0.7719		18842818	0.4416		0.572
	06 h	a		43203508	1		43203490	1		43036378	0.9961		36694381	0.8493		0.8526
		b		44381190	1		44381164	1		43965004	0.9906		36890500	0.8312		0.8391
		c		41684294	1		41684266	1		40522008	0.9721		32962657	0.7908		0.8135
	12 h	a		41676868	1		41676826	1		40466602	0.971		33085049	0.7938		0.8176
		b		41697894	1		41697860	1		40655260	0.975		36804651	0.8827		0.9053
		c		42781030	1		42781002	1		41924084	0.98		34470211	0.8057		0.8222

## Sheet: A. thaliana dataset
Sequenced libraries			Sequenced reads			Adaptor removal			Filter tRNA/rRNA			Mapped reads			Mapped / tRNA rRNA filtered
Genotypes	Replicates
Wild-type	a		182422324	1		173591432	0.9516		172988410	0.9483		172185257	0.9439		0.9953
ddm1	a		148929796	1		148876038	0.9996		127741608	0.8577		118686674	0.7969		0.9291
	b		137374464	1		137324766	0.9996		134179866	0.9767		125908723	0.9165		0.9384
