# Supplementary material for: Comprehensive analysis of both long and short read transcriptomes of a clonal and a seed-propagated model species reveal the prerequisites for transcriptional activation of autonomous and non-autonomous transposons in plants
Source: Mob DNA. 2022 May 12;13:16. doi: 10.1186/s13100-022-00271-5 (PMC9097378; doi:10.1186/s13100-022-00271-5)
Supplement: Supplementary file 3 — Additional file 3: Table S2. Grapevine expression candidates grouped by family, distinctiveness and integrity. [file 13100_2022_271_MOESM3_ESM.xlsx]

## Sheet: Vv_T=0
TE_family	Total_annotated_loci	No_expression	Under_threshold	TE expression candidate	Full_Length_Trackable_Candidate	Fragmented_Trackable_Candidate	Full_Length_Untrackable_Candidate	Fragmented_Untrackable_Candidate
Caulimovirus-1	1307	1265	34	8	0	7	0	1
Caulimovirus-2	718	623	87	8	2	4	0	2
Caulimovirus-CAULIV11	1031	813	189	29	1	11	3	14
Copia-10	7156	6880	254	22	2	17	1	2
Copia-11	271	186	79	6	0	5	0	1
Copia-12	183	95	88	0	0	0	0	0
Copia-13	55	50	3	2	0	2	0	0
Copia-15	300	234	66	0	0	0	0	0
Copia-16	269	260	8	1	0	1	0	0
Copia-17	424	412	11	1	0	1	0	0
Copia-18A	247	178	68	1	0	1	0	0
Copia-18	188	141	46	1	0	1	0	0
Copia-19	275	265	8	2	0	2	0	0
Copia-1A	204	153	40	11	2	9	0	0
Copia-1	696	580	93	23	2	20	0	1
Copia-20	475	448	20	7	0	7	0	0
Copia-21	197	190	7	0	0	0	0	0
Copia-22	419	244	173	2	0	2	0	0
Copia-23	645	125	309	211	14	4	118	75
Copia-24	109	102	7	0	0	0	0	0
Copia-26	1813	1803	10	0	0	0	0	0
Copia-27	389	339	45	5	0	4	0	1
Copia-28	141	95	33	13	2	5	0	6
Copia-29b	1452	1221	208	23	0	22	0	1
Copia-29	454	450	4	0	0	0	0	0
Copia-2	235	198	33	4	0	4	0	0
Copia-30	31	30	1	0	0	0	0	0
Copia-31	921	673	243	5	1	4	0	0
Copia-32	100	62	34	4	0	2	0	2
Copia-33	1162	1098	59	5	1	4	0	0
Copia-34	342	288	46	8	0	6	1	1
Copia-35	341	302	35	4	0	4	0	0
Copia-36	413	397	11	5	0	3	0	2
Copia-37	75	70	5	0	0	0	0	0
Copia-38	91	53	38	0	0	0	0	0
Copia-39	89	84	5	0	0	0	0	0
Copia-3	403	111	203	89	2	4	53	30
Copia-40	348	320	23	5	0	5	0	0
Copia-41	138	90	45	3	1	2	0	0
Copia-42	332	281	42	9	0	9	0	0
Copia-43	115	110	5	0	0	0	0	0
Copia-44	249	140	107	2	0	2	0	0
Copia-45	326	302	24	0	0	0	0	0
Copia-46	1118	1109	9	0	0	0	0	0
Copia-47	660	561	67	32	0	4	0	28
Copia-48	51	45	6	0	0	0	0	0
Copia-49	766	606	143	17	0	7	0	10
Copia-4	46	44	2	0	0	0	0	0
Copia-50	145	136	4	5	0	3	0	2
Copia-51	141	131	4	6	0	4	0	2
Copia-52	108	106	0	2	0	2	0	0
Copia-53	923	855	62	6	0	6	0	0
Copia-54	171	164	5	2	0	2	0	0
Copia-55	154	143	11	0	0	0	0	0
Copia-56	644	551	78	15	1	14	0	0
Copia-57	567	539	26	2	0	2	0	0
Copia-58	250	237	13	0	0	0	0	0
Copia-59	1826	1820	5	1	0	1	0	0
Copia-5	148	144	2	2	0	2	0	0
Copia-60	82	79	3	0	0	0	0	0
Copia-61	85	84	1	0	0	0	0	0
Copia-62	114	107	7	0	0	0	0	0
Copia-63	126	118	7	1	0	1	0	0
Copia-64	205	194	9	2	0	2	0	0
Copia-65	292	280	7	5	1	3	0	1
Copia-66	75	54	20	1	0	1	0	0
Copia-67	149	129	19	1	1	0	0	0
Copia-68	49	44	4	1	0	1	0	0
Copia-69	52	44	7	1	1	0	0	0
Copia-6	142	136	5	1	0	1	0	0
Copia-70	183	116	44	23	0	15	0	8
Copia-71	1225	1156	55	14	0	12	0	2
Copia-72	737	679	53	5	0	5	0	0
Copia-73	110	103	4	3	0	3	0	0
Copia-74	33	32	1	0	0	0	0	0
Copia-75	296	171	115	10	5	5	0	0
Copia-76	367	181	140	46	6	20	0	20
Copia-77	15	15	0	0	0	0	0	0
Copia-78	41	41	0	0	0	0	0	0
Copia-79	742	723	17	2	0	2	0	0
Copia-7	234	201	33	0	0	0	0	0
Copia-80	1096	909	168	19	1	17	0	1
Copia-81	833	824	7	2	0	2	0	0
Copia-82	511	492	18	1	0	1	0	0
Copia-83	518	482	34	2	0	1	0	1
Copia-84	96	75	20	1	0	1	0	0
Copia-85	313	307	5	1	0	1	0	0
Copia-86	330	319	10	1	0	1	0	0
Copia-87	207	179	22	6	0	6	0	0
Copia-88	2019	1861	156	2	0	2	0	0
Copia-89	807	722	84	1	0	1	0	0
Copia-8	28	28	0	0	0	0	0	0
Copia-90	524	514	4	6	0	4	0	2
Copia-91	157	114	38	5	0	1	1	3
Copia-92	80	78	2	0	0	0	0	0
Copia-93	53	50	2	1	0	1	0	0
Copia-94	473	183	270	20	9	10	0	1
Copia-95	191	178	10	3	0	3	0	0
Copia-96	357	320	29	8	0	7	0	1
Copia-97	77	71	6	0	0	0	0	0
Copia-98	54	53	1	0	0	0	0	0
Copia-99	44	43	1	0	0	0	0	0
Copia-9	454	444	10	0	0	0	0	0
Copia-Tvv1	231	146	79	6	1	5	0	0
Gypsy-10	80	75	5	0	0	0	0	0
Gypsy-11	1148	803	329	16	1	2	0	13
Gypsy-12	1960	1264	521	175	0	13	0	162
Gypsy-13	2613	1890	639	84	0	14	0	70
Gypsy-14	1219	986	209	24	0	2	0	22
Gypsy-15	52	34	16	2	1	0	0	1
Gypsy-16	501	420	70	11	0	4	0	7
Gypsy-17	2012	1922	86	4	0	2	0	2
Gypsy-18	1348	1172	137	39	1	20	1	17
Gypsy-19	3404	3006	345	53	0	14	0	39
Gypsy-1	102	96	6	0	0	0	0	0
Gypsy-20	1306	1161	132	13	0	2	1	10
Gypsy-21	3359	3059	263	37	0	9	0	28
Gypsy-22	941	922	13	6	0	5	0	1
Gypsy-23	12286	11525	738	23	0	21	0	2
Gypsy-24	16	14	2	0	0	0	0	0
Gypsy-26	10757	9651	1025	81	0	49	0	32
Gypsy-27	2764	2640	118	6	0	6	0	0
Gypsy-28	927	741	175	11	0	7	0	4
Gypsy-29	2155	2117	31	7	0	6	0	1
Gypsy-2	984	854	119	11	0	10	0	1
Gypsy-30	34	27	7	0	0	0	0	0
Gypsy-31	18	17	1	0	0	0	0	0
Gypsy-32	74	49	21	4	1	3	0	0
Gypsy-33	676	571	100	5	0	5	0	0
Gypsy-34	2038	1972	60	6	0	6	0	0
Gypsy-3	3052	2998	51	3	0	3	0	0
Gypsy-4	1311	1048	239	24	0	2	0	22
Gypsy-5	21	13	7	1	0	1	0	0
Gypsy-6	675	559	112	4	0	0	0	4
Gypsy-7	3797	3168	572	57	0	6	0	51
Gypsy-8	131	120	8	3	0	2	0	1
Gypsy-9	1160	895	231	34	0	32	0	2
Gypsy-Gret1	467	415	50	2	1	1	0	0
Gypsy-GYVIT1	1026	579	412	35	0	4	3	28
Gypsy-V1	413	273	131	9	0	6	0	3
LINE-VLINE10	1458	942	437	79	0	79	0	0
LINE-VLINE1	4024	2411	1368	245	1	227	0	17
LINE-VLINE2	2822	1796	951	75	2	71	0	2
LINE-VLINE3	1561	674	821	66	9	55	0	2
LINE-VLINE4	3836	2463	1162	211	0	206	0	5
LINE-VLINE5	3345	2340	888	117	0	110	0	7
LINE-VLINE6	2392	1480	773	139	0	117	0	22
LINE-VLINE7	1551	921	556	74	2	71	0	1
LINE-VLINE8	1476	709	696	71	6	53	0	12
LINE-VLINE9	982	636	294	52	1	47	0	4
CACTA-10	34	34	0	0	0	0	0	0
CACTA-11	314	307	7	0	0	0	0	0
CACTA-12	14	13	1	0	0	0	0	0
CACTA-13	544	463	50	31	0	24	0	7
CACTA-1	244	226	14	4	0	4	0	0
CACTA-2	1995	1921	67	7	0	4	0	3
CACTA-3	513	493	7	13	0	13	0	0
CACTA-4	405	386	18	1	0	1	0	0
CACTA-4N1	597	532	64	1	0	1	0	0
CACTA-5	1997	1856	117	24	0	18	0	6
CACTA-6	440	428	11	1	0	1	0	0
CACTA-7	4529	4415	100	14	0	11	0	3
CACTA-8N	26	23	2	1	0	1	0	0
CACTA-9	123	123	0	0	0	0	0	0
CACTA-N3	857	835	20	2	0	2	0	0
Harbinger-1	780	717	43	20	0	17	0	3
Harbinger-1N1	1523	1428	77	18	0	18	0	0
Harbinger-3	715	618	76	21	0	16	0	5
Harbinger-3N1	2853	2701	138	14	10	4	0	0
Harbinger-3N2	1606	1571	29	6	1	4	0	1
Harbinger-3N3B	191	177	13	1	0	1	0	0
Harbinger-3N3	252	240	12	0	0	0	0	0
Harbinger-VHARB4	2482	2262	177	43	0	39	0	4
Harbinger-VHARB-N1	11823	11203	523	97	33	63	0	1
Harbinger-VHARB-N2	969	835	106	28	0	24	0	4
Harbinger-VHARB-N3	8859	8546	278	35	7	28	0	0
hAT-10	1590	1554	29	7	0	7	0	0
hAT-10N1	910	756	146	8	0	8	0	0
hAT-11N	444	423	19	2	0	2	0	0
hAT-12	1191	1087	77	27	0	15	1	11
hAT-13	650	522	122	6	0	6	0	0
hAT-6	1295	1217	59	19	0	19	0	0
hAT-7	449	293	120	36	0	16	4	16
hAT-TE-7-1	1664	1515	143	6	0	4	0	2
hAT-VIHAT1	2641	2477	150	14	1	13	0	0
hAT-VIHAT2	2400	2253	128	19	0	16	0	3
hAT-VIHAT2-N1	1098	1041	53	4	1	3	0	0
hAT-VIHAT3	717	514	160	43	2	21	4	16
hAT-VIHAT3-N1	313	253	50	10	0	9	0	1
hAT-Vinesleeper-1	7	4	2	1	0	1	0	0
hAT-Vinesleeper-2	5	1	0	4	1	3	0	0
Helitron-1	88	85	3	0	0	0	0	0
MULE-Hopvine-1	156	154	2	0	0	0	0	0
MULE-Hopvine-2	65	64	1	0	0	0	0	0
MULE-Jithouse-1	7	0	0	7	1	6	0	0
MULE-Jithouse-2	15	3	1	11	1	10	0	0
MULE-Jithouse-3	1217	880	281	56	0	50	0	6
MULE-Jithouse-4	20	17	3	0	0	0	0	0
MULE-Jithouse-5	18	3	1	14	2	12	0	0
MULE-Jitvine-2	933	831	75	27	0	13	0	14
MULE-MuDR-11N	595	591	4	0	0	0	0	0
MULE-MuDR-12	1553	1349	166	38	0	27	0	11
MULE-MuDR-13	947	930	17	0	0	0	0	0
MULE-MuDR-13NB	409	407	2	0	0	0	0	0
MULE-MuDR-13NC	387	385	2	0	0	0	0	0
MULE-MuDR-18	170	160	8	2	0	2	0	0
MULE-MuDR-21	1083	1013	60	10	0	10	0	0
MULE-MuDR-22	1187	1049	125	13	0	13	0	0
MULE-MuDR-3	675	647	24	4	0	4	0	0
MULE-MuDR-4	572	533	35	4	0	4	0	0
MULE-MuDR-5	645	606	29	10	0	9	0	1
MULE-MuDR-6	2307	2204	78	25	0	24	0	1
MULE-MuDR-7	50	33	9	8	0	8	0	0
MULE-MuDR-8	1454	1399	45	10	0	10	0	0
MULE-MuDR-9	1291	1237	48	6	0	4	0	2
MULE-MUDRAVI1	5360	5132	192	36	0	34	0	2
MULE-MUDRAVI2	2262	2133	111	18	0	18	0	0
MULE-MuDR-N1	543	533	10	0	0	0	0	0
MULE-MUGvine-1	1	0	0	1	1	0	0	0
MULE-MUGvine-2	2	0	0	2	1	1	0	0
MULE-MUGvine-3	2	1	1	0	0	0	0	0
MULE-MUGvine-4	20	20	0	0	0	0	0	0
MULE-MUGvine-5	2	1	1	0	0	0	0	0
MULE-MUGvine-6	1	0	1	0	0	0	0	0
MULE-MUGvine-7	1	1	0	0	0	0	0	0
MULE-MUGvine-8	1	0	1	0	0	0	0	0
MULE-Mutavine-10	22	22	0	0	0	0	0	0
MULE-Mutavine-14	1932	1772	147	13	0	11	0	2
MULE-Mutavine-15	15	15	0	0	0	0	0	0
MULE-Mutavine-16	8	8	0	0	0	0	0	0
MULE-Mutavine-17	162	83	33	46	2	40	0	4
MULE-Mutavine-18	1246	1158	68	20	1	15	0	4

## Sheet: Vv_Mock
TE_family	Total_annotated_loci	No_expression	Under_threshold	TE expression candidate	Full_Length_Trackable_Candidate	Fragmented_Trackable_Candidate	Full_Length_Untrackable_Candidate	Fragmented_Untrackable_Candidate
Caulimovirus-1	1307	1234	66	7	0	7	0	0
Caulimovirus-2	718	552	158	8	2	5	0	1
Caulimovirus-CAULIV11	1031	765	255	11	1	8	0	2
Copia-10	7156	6546	589	21	3	17	0	1
Copia-11	271	149	111	11	1	7	1	2
Copia-12	183	81	102	0	0	0	0	0
Copia-13	55	37	16	2	0	2	0	0
Copia-15	300	212	88	0	0	0	0	0
Copia-16	269	250	18	1	0	1	0	0
Copia-17	424	364	59	1	0	1	0	0
Copia-18A	247	142	101	4	0	4	0	0
Copia-18	188	121	63	4	2	2	0	0
Copia-19	275	255	17	3	0	3	0	0
Copia-1A	204	133	59	12	2	10	0	0
Copia-1	696	493	177	26	4	22	0	0
Copia-20	475	403	61	11	1	7	0	3
Copia-21	197	186	11	0	0	0	0	0
Copia-22	419	195	194	30	1	4	1	24
Copia-23	645	81	275	289	26	12	136	115
Copia-24	109	93	16	0	0	0	0	0
Copia-26	1813	1761	51	1	0	1	0	0
Copia-27	389	285	100	4	0	3	0	1
Copia-28	141	89	36	16	2	6	0	8
Copia-29b	1452	1055	359	38	0	38	0	0
Copia-29	454	435	18	1	0	1	0	0
Copia-2	235	164	65	6	0	6	0	0
Copia-30	31	25	6	0	0	0	0	0
Copia-31	921	581	317	23	2	7	3	11
Copia-32	100	39	57	4	0	2	0	2
Copia-33	1162	911	240	11	2	7	0	2
Copia-34	342	252	69	21	1	7	5	8
Copia-35	341	275	59	7	0	7	0	0
Copia-36	413	375	30	8	0	4	0	4
Copia-37	75	58	16	1	0	1	0	0
Copia-38	91	34	55	2	0	2	0	0
Copia-39	89	83	6	0	0	0	0	0
Copia-3	403	81	169	153	14	9	61	69
Copia-40	348	291	54	3	0	3	0	0
Copia-41	138	74	59	5	2	3	0	0
Copia-42	332	259	61	12	0	11	0	1
Copia-43	115	101	14	0	0	0	0	0
Copia-44	249	89	132	28	0	3	4	21
Copia-45	326	284	40	2	0	2	0	0
Copia-46	1118	1103	15	0	0	0	0	0
Copia-47	660	529	87	44	1	9	0	34
Copia-48	51	36	14	1	0	0	1	0
Copia-49	766	518	210	38	0	12	0	26
Copia-4	46	41	5	0	0	0	0	0
Copia-50	145	130	10	5	0	2	0	3
Copia-51	141	121	15	5	0	4	0	1
Copia-52	108	94	12	2	0	2	0	0
Copia-53	923	809	105	9	0	8	0	1
Copia-54	171	158	11	2	0	2	0	0
Copia-55	154	138	16	0	0	0	0	0
Copia-56	644	505	121	18	1	17	0	0
Copia-57	567	518	47	2	0	2	0	0
Copia-58	250	207	40	3	0	3	0	0
Copia-59	1826	1795	31	0	0	0	0	0
Copia-5	148	129	17	2	0	2	0	0
Copia-60	82	72	10	0	0	0	0	0
Copia-61	85	80	5	0	0	0	0	0
Copia-62	114	94	18	2	0	1	0	1
Copia-63	126	103	22	1	0	1	0	0
Copia-64	205	182	21	2	0	2	0	0
Copia-65	292	263	23	6	1	5	0	0
Copia-66	75	43	31	1	0	1	0	0
Copia-67	149	107	40	2	1	1	0	0
Copia-68	49	41	6	2	0	2	0	0
Copia-69	52	29	22	1	1	0	0	0
Copia-6	142	133	8	1	0	1	0	0
Copia-70	183	114	45	24	0	13	0	11
Copia-71	1225	1091	117	17	0	16	0	1
Copia-72	737	630	97	10	0	10	0	0
Copia-73	110	98	9	3	0	3	0	0
Copia-74	33	31	2	0	0	0	0	0
Copia-75	296	137	145	14	6	8	0	0
Copia-76	367	137	162	68	8	24	2	34
Copia-77	15	14	1	0	0	0	0	0
Copia-78	41	40	1	0	0	0	0	0
Copia-79	742	700	38	4	1	3	0	0
Copia-7	234	190	44	0	0	0	0	0
Copia-80	1096	783	277	36	1	30	0	5
Copia-81	833	806	22	5	0	5	0	0
Copia-82	511	475	34	2	0	2	0	0
Copia-83	518	452	63	3	0	2	0	1
Copia-84	96	71	21	4	2	2	0	0
Copia-85	313	274	37	2	0	2	0	0
Copia-86	330	315	13	2	0	1	0	1
Copia-87	207	155	44	8	0	8	0	0
Copia-88	2019	1746	265	8	0	8	0	0
Copia-89	807	682	122	3	0	3	0	0
Copia-8	28	28	0	0	0	0	0	0
Copia-90	524	502	15	7	0	6	0	1
Copia-91	157	100	52	5	0	1	0	4
Copia-92	80	49	31	0	0	0	0	0
Copia-93	53	46	6	1	0	1	0	0
Copia-94	473	118	316	39	15	20	0	4
Copia-95	191	160	28	3	0	3	0	0
Copia-96	357	298	51	8	0	8	0	0
Copia-97	77	67	10	0	0	0	0	0
Copia-98	54	51	3	0	0	0	0	0
Copia-99	44	34	9	1	1	0	0	0
Copia-9	454	420	31	3	0	3	0	0
Copia-Tvv1	231	120	99	12	1	10	0	1
Gypsy-10	80	67	12	1	0	0	0	1
Gypsy-11	1148	590	537	21	2	3	1	15
Gypsy-12	1960	974	836	150	0	14	1	135
Gypsy-13	2613	1425	1112	76	0	12	0	64
Gypsy-14	1219	865	331	23	0	0	0	23
Gypsy-15	52	25	25	2	1	0	0	1
Gypsy-16	501	302	188	11	0	5	0	6
Gypsy-17	2012	1739	268	5	0	3	0	2
Gypsy-18	1348	1109	215	24	0	20	0	4
Gypsy-19	3404	2560	797	47	0	14	0	33
Gypsy-1	102	89	12	1	0	1	0	0
Gypsy-20	1306	1060	236	10	0	2	1	7
Gypsy-21	3359	2947	392	20	0	12	0	8
Gypsy-22	941	896	39	6	0	5	0	1
Gypsy-23	12286	11138	1120	28	0	28	0	0
Gypsy-24	16	11	5	0	0	0	0	0
Gypsy-26	10757	9072	1586	99	0	66	0	33
Gypsy-27	2764	2587	170	7	0	4	0	3
Gypsy-28	927	679	235	13	0	9	0	4
Gypsy-29	2155	2050	97	8	0	6	0	2
Gypsy-2	984	776	190	18	0	13	0	5
Gypsy-30	34	22	11	1	0	1	0	0
Gypsy-31	18	16	2	0	0	0	0	0
Gypsy-32	74	44	25	5	1	4	0	0
Gypsy-33	676	495	168	13	0	12	0	1
Gypsy-34	2038	1927	102	9	0	9	0	0
Gypsy-3	3052	2882	163	7	0	7	0	0
Gypsy-4	1311	905	372	34	0	2	0	32
Gypsy-5	21	11	7	3	0	1	0	2
Gypsy-6	675	500	172	3	0	0	0	3
Gypsy-7	3797	2792	922	83	0	7	0	76
Gypsy-8	131	110	18	3	0	2	0	1
Gypsy-9	1160	730	385	45	1	40	0	4
Gypsy-Gret1	467	362	100	5	1	3	0	1
Gypsy-GYVIT1	1026	457	529	40	0	3	3	34
Gypsy-V1	413	233	163	17	0	9	3	5
LINE-VLINE10	1458	752	578	128	1	123	0	4
LINE-VLINE1	4024	1767	1820	437	2	409	0	26
LINE-VLINE2	2822	1285	1396	141	6	126	0	9
LINE-VLINE3	1561	385	989	187	20	152	0	15
LINE-VLINE4	3836	1870	1604	362	0	349	0	13
LINE-VLINE5	3345	1774	1382	189	0	172	0	17
LINE-VLINE6	2392	1082	1068	242	0	205	0	37
LINE-VLINE7	1551	667	711	173	3	148	0	22
LINE-VLINE8	1476	420	874	182	12	136	0	34
LINE-VLINE9	982	470	422	90	4	75	0	11
CACTA-10	34	33	1	0	0	0	0	0
CACTA-11	314	293	20	1	0	0	0	1
CACTA-12	14	13	1	0	0	0	0	0
CACTA-13	544	432	77	35	0	23	0	12
CACTA-1	244	228	12	4	0	4	0	0
CACTA-2	1995	1827	156	12	0	9	0	3
CACTA-3	513	472	25	16	0	16	0	0
CACTA-4	405	305	98	2	0	2	0	0
CACTA-4N1	597	433	158	6	0	2	2	2
CACTA-5	1997	1775	190	32	0	23	0	9
CACTA-6	440	419	19	2	0	2	0	0
CACTA-7	4529	4265	246	18	0	15	0	3
CACTA-8N	26	16	5	5	0	3	2	0
CACTA-9	123	121	2	0	0	0	0	0
CACTA-N3	857	795	55	7	0	7	0	0
Harbinger-1	780	688	69	23	0	19	0	4
Harbinger-1N1	1523	1380	120	23	1	21	0	1
Harbinger-3	715	594	91	30	0	22	0	8
Harbinger-3N1	2853	2580	253	20	13	7	0	0
Harbinger-3N2	1606	1540	60	6	2	4	0	0
Harbinger-3N3B	191	167	21	3	0	3	0	0
Harbinger-3N3	252	238	13	1	1	0	0	0
Harbinger-VHARB4	2482	2134	294	54	0	51	0	3
Harbinger-VHARB-N1	11823	10798	896	129	49	80	0	0
Harbinger-VHARB-N2	969	779	156	34	0	27	0	7
Harbinger-VHARB-N3	8859	8383	417	59	9	49	0	1
hAT-10	1590	1502	80	8	0	7	0	1
hAT-10N1	910	668	214	28	0	21	0	7
hAT-11N	444	404	36	4	0	4	0	0
hAT-12	1191	1042	122	27	0	15	0	12
hAT-13	650	444	200	6	0	6	0	0
hAT-6	1295	1168	107	20	0	20	0	0
hAT-7	449	244	161	44	1	18	4	21
hAT-TE-7-1	1664	1380	269	15	3	11	0	1
hAT-VIHAT1	2641	2349	238	54	1	21	5	27
hAT-VIHAT2	2400	2169	202	29	0	25	0	4
hAT-VIHAT2-N1	1098	995	94	9	1	8	0	0
hAT-VIHAT3	717	429	228	60	2	31	7	20
hAT-VIHAT3-N1	313	212	89	12	0	11	0	1
hAT-Vinesleeper-1	7	2	4	1	0	1	0	0
hAT-Vinesleeper-2	5	1	0	4	1	3	0	0
Helitron-1	88	84	4	0	0	0	0	0
MULE-Hopvine-1	156	150	6	0	0	0	0	0
MULE-Hopvine-2	65	59	6	0	0	0	0	0
MULE-Jithouse-1	7	0	0	7	1	5	0	1
MULE-Jithouse-2	15	1	2	12	1	11	0	0
MULE-Jithouse-3	1217	662	478	77	0	73	0	4
MULE-Jithouse-4	20	12	8	0	0	0	0	0
MULE-Jithouse-5	18	4	0	14	2	12	0	0
MULE-Jitvine-2	933	773	125	35	0	23	0	12
MULE-MuDR-11N	595	563	32	0	0	0	0	0
MULE-MuDR-12	1553	1238	265	50	0	29	0	21
MULE-MuDR-13	947	914	31	2	0	2	0	0
MULE-MuDR-13NB	409	402	7	0	0	0	0	0
MULE-MuDR-13NC	387	378	9	0	0	0	0	0
MULE-MuDR-18	170	153	15	2	0	2	0	0
MULE-MuDR-21	1083	977	94	12	0	12	0	0
MULE-MuDR-22	1187	966	203	18	0	18	0	0
MULE-MuDR-3	675	628	43	4	0	4	0	0
MULE-MuDR-4	572	483	85	4	0	4	0	0
MULE-MuDR-5	645	577	57	11	0	11	0	0
MULE-MuDR-6	2307	2126	150	31	0	30	0	1
MULE-MuDR-7	50	33	8	9	0	9	0	0
MULE-MuDR-8	1454	1343	99	12	0	12	0	0
MULE-MuDR-9	1291	1167	118	6	0	5	0	1
MULE-MUDRAVI1	5360	4921	398	41	0	36	0	5
MULE-MUDRAVI2	2262	2057	178	27	0	27	0	0
MULE-MuDR-N1	543	527	16	0	0	0	0	0
MULE-MUGvine-1	1	0	0	1	1	0	0	0
MULE-MUGvine-2	2	0	0	2	1	1	0	0
MULE-MUGvine-3	2	1	0	1	1	0	0	0
MULE-MUGvine-4	20	15	5	0	0	0	0	0
MULE-MUGvine-5	2	0	2	0	0	0	0	0
MULE-MUGvine-6	1	0	1	0	0	0	0	0
MULE-MUGvine-7	1	0	1	0	0	0	0	0
MULE-MUGvine-8	1	0	1	0	0	0	0	0
MULE-Mutavine-10	22	21	1	0	0	0	0	0
MULE-Mutavine-14	1932	1691	214	27	0	24	0	3
MULE-Mutavine-15	15	14	1	0	0	0	0	0
MULE-Mutavine-16	8	5	3	0	0	0	0	0
MULE-Mutavine-17	162	71	36	55	1	48	1	5
MULE-Mutavine-18	1246	1111	111	24	1	18	0	5

## Sheet: Vv_Yeast
TE_family	Total_annotated_loci	No_expression	Under_threshold	TE expression candidate	Full_Length_Trackable_Candidate	Fragmented_Trackable_Candidate	Full_Length_Untrackable_Candidate	Fragmented_Untrackable_Candidate
Caulimovirus-1	1307	1195	98	14	0	14	0	0
Caulimovirus-2	718	486	223	9	2	6	0	1
Caulimovirus-CAULIV11	1031	700	318	13	2	11	0	0
Copia-10	7156	6071	1061	24	1	23	0	0
Copia-11	271	127	129	15	1	7	1	6
Copia-12	183	79	104	0	0	0	0	0
Copia-13	55	29	24	2	0	2	0	0
Copia-15	300	195	104	1	0	1	0	0
Copia-16	269	240	28	1	0	1	0	0
Copia-17	424	352	71	1	0	1	0	0
Copia-18A	247	129	108	10	0	10	0	0
Copia-18	188	111	73	4	2	2	0	0
Copia-19	275	250	21	4	0	2	0	2
Copia-1A	204	123	64	17	3	14	0	0
Copia-1	696	447	217	32	5	25	0	2
Copia-20	475	386	80	9	1	7	0	1
Copia-21	197	176	21	0	0	0	0	0
Copia-22	419	187	226	6	0	5	0	1
Copia-23	645	70	279	296	41	14	126	115
Copia-24	109	89	19	1	0	1	0	0
Copia-26	1813	1698	112	3	1	2	0	0
Copia-27	389	254	122	13	1	10	0	2
Copia-28	141	86	41	14	2	5	0	7
Copia-29b	1452	957	449	46	0	46	0	0
Copia-29	454	413	40	1	0	1	0	0
Copia-2	235	148	80	7	0	7	0	0
Copia-30	31	19	12	0	0	0	0	0
Copia-31	921	525	378	18	3	7	1	7
Copia-32	100	30	31	39	0	1	5	33
Copia-33	1162	749	399	14	3	11	0	0
Copia-34	342	236	85	21	1	7	4	9
Copia-35	341	244	91	6	1	5	0	0
Copia-36	413	358	53	2	0	2	0	0
Copia-37	75	53	21	1	0	1	0	0
Copia-38	91	39	48	4	0	3	0	1
Copia-39	89	76	13	0	0	0	0	0
Copia-3	403	67	182	154	15	14	57	68
Copia-40	348	253	91	4	0	4	0	0
Copia-41	138	69	63	6	3	3	0	0
Copia-42	332	236	85	11	0	11	0	0
Copia-43	115	105	10	0	0	0	0	0
Copia-44	249	90	123	36	0	3	5	28
Copia-45	326	275	48	3	0	3	0	0
Copia-46	1118	1046	72	0	0	0	0	0
Copia-47	660	539	114	7	0	2	0	5
Copia-48	51	34	17	0	0	0	0	0
Copia-49	766	472	255	39	0	11	0	28
Copia-4	46	36	9	1	0	1	0	0
Copia-50	145	119	20	6	0	3	0	3
Copia-51	141	118	19	4	0	4	0	0
Copia-52	108	88	18	2	0	2	0	0
Copia-53	923	774	137	12	0	12	0	0
Copia-54	171	160	10	1	0	1	0	0
Copia-55	154	130	23	1	0	0	0	1
Copia-56	644	462	157	25	1	24	0	0
Copia-57	567	495	67	5	0	5	0	0
Copia-58	250	195	54	1	0	1	0	0
Copia-59	1826	1717	107	2	0	2	0	0
Copia-5	148	109	37	2	0	2	0	0
Copia-60	82	72	10	0	0	0	0	0
Copia-61	85	78	6	1	0	1	0	0
Copia-62	114	91	22	1	0	1	0	0
Copia-63	126	98	25	3	0	3	0	0
Copia-64	205	172	27	6	2	4	0	0
Copia-65	292	250	38	4	1	3	0	0
Copia-66	75	51	18	6	0	3	0	3
Copia-67	149	101	41	7	2	5	0	0
Copia-68	49	35	13	1	0	1	0	0
Copia-69	52	30	21	1	1	0	0	0
Copia-6	142	115	27	0	0	0	0	0
Copia-70	183	103	57	23	0	12	0	11
Copia-71	1225	1032	182	11	0	10	0	1
Copia-72	737	614	117	6	0	6	0	0
Copia-73	110	93	15	2	0	2	0	0
Copia-74	33	31	2	0	0	0	0	0
Copia-75	296	138	145	13	5	8	0	0
Copia-76	367	131	192	44	7	21	0	16
Copia-77	15	12	2	1	1	0	0	0
Copia-78	41	38	3	0	0	0	0	0
Copia-79	742	673	66	3	0	3	0	0
Copia-7	234	187	47	0	0	0	0	0
Copia-80	1096	674	370	52	1	49	0	2
Copia-81	833	768	58	7	0	6	0	1
Copia-82	511	447	56	8	0	6	0	2
Copia-83	518	446	71	1	0	1	0	0
Copia-84	96	68	26	2	1	1	0	0
Copia-85	313	252	59	2	0	2	0	0
Copia-86	330	292	36	2	0	2	0	0
Copia-87	207	143	52	12	0	12	0	0
Copia-88	2019	1560	448	11	0	11	0	0
Copia-89	807	633	171	3	0	3	0	0
Copia-8	28	25	3	0	0	0	0	0
Copia-90	524	482	36	6	0	5	0	1
Copia-91	157	93	61	3	0	3	0	0
Copia-92	80	45	35	0	0	0	0	0
Copia-93	53	42	10	1	0	1	0	0
Copia-94	473	93	311	69	30	37	0	2
Copia-95	191	158	30	3	0	2	0	1
Copia-96	357	278	73	6	1	5	0	0
Copia-97	77	58	18	1	0	0	0	1
Copia-98	54	46	8	0	0	0	0	0
Copia-99	44	38	6	0	0	0	0	0
Copia-9	454	408	40	6	0	6	0	0
Copia-Tvv1	231	119	94	18	0	11	2	5
Gypsy-10	80	67	13	0	0	0	0	0
Gypsy-11	1148	410	728	10	0	2	0	8
Gypsy-12	1960	776	1048	136	0	6	0	130
Gypsy-13	2613	1161	1413	39	0	7	0	32
Gypsy-14	1219	706	476	37	1	5	1	30
Gypsy-15	52	29	22	1	1	0	0	0
Gypsy-16	501	270	223	8	0	7	0	1
Gypsy-17	2012	1688	323	1	0	1	0	0
Gypsy-18	1348	1021	299	28	2	20	0	6
Gypsy-19	3404	2375	988	41	1	11	0	29
Gypsy-1	102	82	17	3	0	3	0	0
Gypsy-20	1306	939	363	4	0	2	0	2
Gypsy-21	3359	2751	588	20	0	15	0	5
Gypsy-22	941	802	137	2	0	2	0	0
Gypsy-23	12286	10505	1753	28	0	26	0	2
Gypsy-24	16	10	6	0	0	0	0	0
Gypsy-26	10757	8618	2008	131	0	88	0	43
Gypsy-27	2764	2366	381	17	0	17	0	0
Gypsy-28	927	635	280	12	0	9	0	3
Gypsy-29	2155	1933	219	3	0	3	0	0
Gypsy-2	984	744	220	20	0	19	0	1
Gypsy-30	34	23	11	0	0	0	0	0
Gypsy-31	18	16	2	0	0	0	0	0
Gypsy-32	74	44	26	4	1	3	0	0
Gypsy-33	676	433	224	19	1	16	0	2
Gypsy-34	2038	1859	172	7	0	7	0	0
Gypsy-3	3052	2773	267	12	1	11	0	0
Gypsy-4	1311	771	511	29	0	4	0	25
Gypsy-5	21	11	10	0	0	0	0	0
Gypsy-6	675	449	223	3	0	2	0	1
Gypsy-7	3797	2615	1137	45	0	6	0	39
Gypsy-8	131	104	24	3	0	3	0	0
Gypsy-9	1160	680	435	45	3	42	0	0
Gypsy-Gret1	467	341	122	4	2	2	0	0
Gypsy-GYVIT1	1026	292	710	24	0	5	3	16
Gypsy-V1	413	210	195	8	2	6	0	0
LINE-VLINE10	1458	656	684	118	3	113	0	2
LINE-VLINE1	4024	1411	2084	529	8	499	0	22
LINE-VLINE2	2822	988	1583	251	20	223	0	8
LINE-VLINE3	1561	282	1015	264	38	217	0	9
LINE-VLINE4	3836	1591	1896	349	1	335	0	13
LINE-VLINE5	3345	1410	1699	236	0	225	0	11
LINE-VLINE6	2392	948	1138	306	0	281	0	25
LINE-VLINE7	1551	524	867	160	4	144	0	12
LINE-VLINE8	1476	350	897	229	14	189	0	26
LINE-VLINE9	982	408	495	79	8	66	0	5
CACTA-10	34	34	0	0	0	0	0	0
CACTA-11	314	282	30	2	0	1	0	1
CACTA-12	14	12	2	0	0	0	0	0
CACTA-13	544	417	105	22	0	14	0	8
CACTA-1	244	192	48	4	0	4	0	0
CACTA-2	1995	1785	202	8	0	5	0	3
CACTA-3	513	463	37	13	0	13	0	0
CACTA-4	405	283	120	2	0	2	0	0
CACTA-4N1	597	353	241	3	0	1	1	1
CACTA-5	1997	1744	233	20	0	16	0	4
CACTA-6	440	403	35	2	0	2	0	0
CACTA-7	4529	4153	360	16	0	14	0	2
CACTA-8N	26	17	8	1	0	1	0	0
CACTA-9	123	115	8	0	0	0	0	0
CACTA-N3	857	777	77	3	0	3	0	0
Harbinger-1	780	660	105	15	0	15	0	0
Harbinger-1N1	1523	1318	190	15	1	13	0	1
Harbinger-3	715	574	118	23	0	19	0	4
Harbinger-3N1	2853	2534	306	13	8	3	1	1
Harbinger-3N2	1606	1508	96	2	0	2	0	0
Harbinger-3N3B	191	160	29	2	0	2	0	0
Harbinger-3N3	252	224	27	1	1	0	0	0
Harbinger-VHARB4	2482	2023	415	44	0	40	0	4
Harbinger-VHARB-N1	11823	10557	1189	77	26	49	0	2
Harbinger-VHARB-N2	969	766	182	21	0	17	0	4
Harbinger-VHARB-N3	8859	8204	621	34	4	28	0	2
hAT-10	1590	1442	142	6	0	6	0	0
hAT-10N1	910	638	258	14	0	12	0	2
hAT-11N	444	371	65	8	0	8	0	0
hAT-12	1191	992	178	21	0	13	0	8
hAT-13	650	422	219	9	1	7	0	1
hAT-6	1295	1131	145	19	0	19	0	0
hAT-7	449	211	209	29	1	15	2	11
hAT-TE-7-1	1664	1319	336	9	1	4	0	4
hAT-VIHAT1	2641	2257	318	66	5	22	6	33
hAT-VIHAT2	2400	2102	281	17	0	15	0	2
hAT-VIHAT2-N1	1098	961	133	4	0	3	0	1
hAT-VIHAT3	717	367	304	46	4	22	7	13
hAT-VIHAT3-N1	313	188	115	10	0	8	0	2
hAT-Vinesleeper-1	7	3	3	1	0	1	0	0
hAT-Vinesleeper-2	5	1	0	4	1	3	0	0
Helitron-1	88	84	4	0	0	0	0	0
MULE-Hopvine-1	156	149	7	0	0	0	0	0
MULE-Hopvine-2	65	57	8	0	0	0	0	0
MULE-Jithouse-1	7	0	0	7	1	6	0	0
MULE-Jithouse-2	15	2	1	12	1	11	0	0
MULE-Jithouse-3	1217	607	558	52	0	46	0	6
MULE-Jithouse-4	20	13	7	0	0	0	0	0
MULE-Jithouse-5	18	3	1	14	2	12	0	0
MULE-Jitvine-2	933	734	178	21	0	15	0	6
MULE-MuDR-11N	595	565	30	0	0	0	0	0
MULE-MuDR-12	1553	1196	335	22	0	13	0	9
MULE-MuDR-13	947	871	76	0	0	0	0	0
MULE-MuDR-13NB	409	383	26	0	0	0	0	0
MULE-MuDR-13NC	387	354	33	0	0	0	0	0
MULE-MuDR-18	170	151	17	2	0	2	0	0
MULE-MuDR-21	1083	927	147	9	0	9	0	0
MULE-MuDR-22	1187	946	233	8	0	8	0	0
MULE-MuDR-3	675	571	99	5	0	5	0	0
MULE-MuDR-4	572	442	124	6	0	4	0	2
MULE-MuDR-5	645	563	72	10	0	10	0	0
MULE-MuDR-6	2307	2037	246	24	0	24	0	0
MULE-MuDR-7	50	30	15	5	1	4	0	0
MULE-MuDR-8	1454	1271	172	11	0	7	0	4
MULE-MuDR-9	1291	1129	158	4	0	3	0	1
MULE-MUDRAVI1	5360	4689	637	34	0	32	0	2
MULE-MUDRAVI2	2262	1928	317	17	0	16	0	1
MULE-MuDR-N1	543	512	30	1	0	1	0	0
MULE-MUGvine-1	1	0	0	1	1	0	0	0
MULE-MUGvine-2	2	0	0	2	1	1	0	0
MULE-MUGvine-3	2	0	1	1	1	0	0	0
MULE-MUGvine-4	20	18	1	1	1	0	0	0
MULE-MUGvine-5	2	0	1	1	1	0	0	0
MULE-MUGvine-6	1	0	1	0	0	0	0	0
MULE-MUGvine-7	1	0	1	0	0	0	0	0
MULE-MUGvine-8	1	0	1	0	0	0	0	0
MULE-Mutavine-10	22	19	3	0	0	0	0	0
MULE-Mutavine-14	1932	1657	258	17	0	17	0	0
MULE-Mutavine-15	15	15	0	0	0	0	0	0
MULE-Mutavine-16	8	5	3	0	0	0	0	0
MULE-Mutavine-17	162	69	52	41	1	32	0	8
MULE-Mutavine-18	1246	1074	156	16	1	14	0	1
