# Supplementary material for: Comprehensive analysis of both long and short read transcriptomes of a clonal and a seed-propagated model species reveal the prerequisites for transcriptional activation of autonomous and non-autonomous transposons in plants
Source: Mob DNA. 2022 May 12;13:16. doi: 10.1186/s13100-022-00271-5 (PMC9097378; doi:10.1186/s13100-022-00271-5)
Supplement: Supplementary file 4 — Additional file 4: Table S3. Peak of insertion time of V. vinifera LTR-TE families. [file 13100_2022_271_MOESM4_ESM.xlsx]

## Sheet: Vv_LTR-TE_Peak_Insertion_Time
TE family	# copy	# full length copy	# complete copy (structurally autonomous)	Peak of insertion (MYA)
Copia-3	403	90	87	0.019322
Copia-23	645	220	177	0.166211
Copia-12	183	14	13	0.243755
Copia-70	183	17	16	0.454001
Gypsy-16	501	15	15	0.49476
Copia-24	109	10	10	0.964731
Copia-44	249	12	12	0.993348
Copia-38	91	16	14	1.03824
Copia-50	145	14	13	1.16844
Gypsy-V1	413	49	49	1.18139
Gypsy-GYVIT1	1026	60	59	1.19909
Gypsy-Gret1	467	65	54	1.20576
Gypsy-11	1148	17	16	1.27431
Gypsy-9	1160	55	54	1.28101
Copia-28	141	18	16	1.58487
Copia-76	367	29	18	1.69977
Copia-41	138	10	10	1.71693
Gypsy-14	1219	12	10	1.77913
Gypsy-6	675	23	22	1.79829
Copia-34	342	28	24	2.12097
Copia-75	296	34	31	2.18604
Gypsy-3	3052	79	76	2.52053
Copia-40	348	18	18	2.5244
Copia-7	234	17	12	2.75923
Copia-94	473	117	32	3.12791
Gypsy-4	1311	20	19	3.20401
Gypsy-20	1306	15	13	3.21846
Copia-33	1162	94	87	3.2608
Copia-67	149	22	14	3.4915
Gypsy-32	74	13	13	3.52755
Copia-99	44	20	10	3.86875
Copia-18	188	22	17	3.88046
Copia-10	7156	27	27	3.99577
Copia-31	921	127	120	4.14695
Copia-1	696	20	19	4.34603
Gypsy-33	676	18	18	4.38797
Copia-64	205	12	11	6.48096
Copia-86	330	16	14	9.11801
Gypsy-19	3404	11	11	9.20991
Copia-53	923	19	19	10.1546
Copia-83	518	18	18	11.3349
