# Supplementary material for: Comprehensive analysis of both long and short read transcriptomes of a clonal and a seed-propagated model species reveal the prerequisites for transcriptional activation of autonomous and non-autonomous transposons in plants
Source: Mob DNA. 2022 May 12;13:16. doi: 10.1186/s13100-022-00271-5 (PMC9097378; doi:10.1186/s13100-022-00271-5)
Supplement: Supplementary file 5 — Additional file 5: Table S4. location distribution of expression candidates. [file 13100_2022_271_MOESM5_ESM.xlsx]

## Sheet: Vitis all annotated TE loci
Numbers of TEs (#TE) in black colour sum up to 223,411 annotated V. vinifera TEs, while the corresponding percentages (Perc.) in black colour sum up to 100.00%. Subtotals of indicated categories were denoted in grey.
Region	Location					All annotated TEs
						#TE	Perc.
Genic			Gene unit		Exon	3257	0.0146
					Intron	44827	0.2006
			Subtotal (Gene unit)			48084	0.2152
			Flanks		N-Flank	23895	0.107
					N&C-Flank	4258	0.0191
					C-Flank	20198	0.0904
			Subtotal (Flanks)			48351	0.2164
Subtotal (Genic)						96435	0.4316
Intergenic						126976	0.5684
Subtotal (Intergenic)						126976	0.5684
Sum						223411	1

## Sheet: Vitis expression candidates
Numbers of TEs (#TE) in black colour sum up to 223,411 annotated TEs, while the corresponding percentages (Perc.) in black colour sum up to 100.00%. Subtotals of indicated categories were denoted in grey.
Region		Gene activity	Location		Vv_T=0		Vv_Mock		Vv_Yeast
					#TE	Perc.	#TE	Perc.	#TE	Perc.
Genic		With expr. Gene	Gene unit	Exon	290	0.0784	338	0.0612	312	0.0564
				Intron	1712	0.463	2654	0.4804	2933	0.5303
			Subtotal (Gene unit)		2002	0.5414	2992	0.5416	3245	0.5867
			Flanks	N-Flank	117	0.0316	449	0.0813	136	0.0246
				N&C-Flank	46	0.0124	83	0.015	65	0.0118
				C-Flank	135	0.0365	163	0.0295	242	0.0438
			Subtotal (Flanks)		298	0.0806	695	0.1258	443	0.0801
		Subtotal (With expr. gene)			2300	0.622	3687	0.6675	3688	0.6668
		With non-expr. Gene	Gene unit	Exon	56	0.0151	88	0.0159	71	0.0128
				Intron	90	0.0243	88	0.0159	129	0.0233
			Subtotal (Gene unit)		146	0.0395	176	0.0319	200	0.0362
			Flanks	N-Flank	89	0.0241	126	0.0228	109	0.0197
				N&C-Flank	13	0.0035	70	0.0127	12	0.0022
				C-Flank	95	0.0257	122	0.0221	118	0.0213
			Subtotal (Flanks)		197	0.0533	318	0.0576	239	0.0432
		Subtotal (With non-expr. gene)			343	0.0928	494	0.0894	439	0.0794
Subtotal (Genic)					2643	0.7147	4181	0.7569	4127	0.7462
Intergenic		Intergenic			1055	0.2853	1343	0.2431	1404	0.2538
Subtotal (Intergenic)					1055	0.2853	1343	0.2431	1404	0.2538
Sum					3698	1	5524	1	5531	1

## Sheet: Arabidops all annotated TE loci
Numbers of TEs (#TE) in black colour sum up to 31,189 annotated A. thaliana TEs, while the corresponding percentages (%) in black colour sum up to 100.00%. Subtotals of indicated categories were denoted in grey.
Region	Location					All annotated TEs
						#TE	%
Genic			Gene unit		Exon	3874	0.1242
					Intron	1115	0.0358
			Subtotal (Gene unit)			4989	0.16
			Flanks		N-Flank	6233	0.1999
					N&C-Flank	3098	0.0993
					C-Flank	3883	0.1245
			Subtotal (Flanks)			13214	0.4237
Subtotal (Genic)						18203	0.5837
Intergenic						12986	0.4163
Subtotal (Intergenic)						12986	0.4163
Sum						31189	1

## Sheet: Arabidopsis expr candidates
Numbers of TEs (#TE) in black colour sum up to 31,189 annotated A. thaliana TEs, while the corresponding percentages (%) in black colour sum up to 100.00%. Subtotals of indicated categories were denoted in grey.
Region		Gene activity	Location		At_WT		At_ddm1
					#TE	%	#TE	%
Genic		With expr. Gene	Gene unit	Exon	824	0.5844	717	0.1725
				Intron	102	7.23%	94	0.0226
			Subtotal (Gene unit)		926	0.6567	811	0.1951
			Flanks	N-Flank	53	0.0376	183	0.044
				N&C-Flank	63	0.0447	113	0.0272
				C-Flank	51	0.0362	145	0.0349
			Subtotal (Flanks)		167	0.1185	441	0.1061
		Subtotal (With expr. gene)			1093	0.7752	1252	0.3013
		With non-expr. Gene	Gene unit	Exon	114	0.0809	197	0.0474
				Intron	12	0.0085	29	0.007
			Subtotal (Gene unit)		126	0.0894	226	0.0544
			Flanks	N-Flank	30	0.0213	177	0.0426
				N&C-Flank	16	0.0113	52	0.0125
				C-Flank	22	0.0156	172	0.0414
			Subtotal (Flanks)		68	0.0482	401	0.0965
		Subtotal (With non-expr. gene)			194	0.1376	627	0.1509
Subtotal (Genic)					1287	0.9128	1879	0.4521
Intergenic		Intergenic			123	0.0872	2277	0.5479
Subtotal (Intergenic)					123	0.0872	2277	0.5479
Sum					1410	1	4156	1
