# Supplementary material for: Comprehensive analysis of both long and short read transcriptomes of a clonal and a seed-propagated model species reveal the prerequisites for transcriptional activation of autonomous and non-autonomous transposons in plants
Source: Mob DNA. 2022 May 12;13:16. doi: 10.1186/s13100-022-00271-5 (PMC9097378; doi:10.1186/s13100-022-00271-5)
Supplement: Supplementary file 6 — Additional file 6: Table S5. ONT cDNA sequencing mapping statistics. [file 13100_2022_271_MOESM6_ESM.xlsx]

## Sheet: ONT cDNA seq stats
		Sequenced				Adapter removal				Total mapped				TE-mapped
Vv_Mock12h		# Reads	11045240	1		# Reads	8569467	0.7759		# Reads	6876783	0.6226		# Reads	118803	0.0108
		Total bases	8571109556	1		Total bases	5124141507	0.5978		Total bases	4725493852	0.5513		Total bases	23178670	0.0027
		N50	983			N50	859			N50	880			N50	1221
Vv_Yeast12h		# Reads	12324745	1		# Reads	9489301	0.7699		# Reads	7887361	0.64		# Reads	139564	0.0113
		Total bases	9917204153	1		Total bases	5983361974	0.6033		Total bases	5597447311	0.5644		Total bases	27818485	0.0028
		N50	1013			N50	893			N50	912			N50	1284
