# Supplementary material for: Comprehensive analysis of both long and short read transcriptomes of a clonal and a seed-propagated model species reveal the prerequisites for transcriptional activation of autonomous and non-autonomous transposons in plants
Source: Mob DNA. 2022 May 12;13:16. doi: 10.1186/s13100-022-00271-5 (PMC9097378; doi:10.1186/s13100-022-00271-5)
Supplement: Supplementary file 7 — Additional file 7: Table S6. Statistics of alternative splicing containing TEs. [file 13100_2022_271_MOESM7_ESM.xlsx]

## Sheet: Sheet1
Stats	PTC_distance_to_TE
Minimum value	2
First quartile	146.75
Median value	310.5
Third quartile	692.75
Maximum value	4359
isoforms	PTC_distance_to_TE	start_of_retained_intron	end_of_retained_intron	productivity	iso_strand	cds_start	cds_end	PTC_in_retained_intron
100:2031|b218f382-246b-4fb3-8109-c136a0debabc_VIT	206	12505595	12505664	PTC	+	12501771	12505389	T
100:2210|1bf615b0-a512-4d46-8827-b92313bb11ad_VIT	195	21083213	21083604	PTC	+	21080354	21083018	T
100:2317|3f408efa-fdd2-4b49-b305-9c6b3744b644_VIT	542	2198892	2199015	PTC	+	2197498	2198350	T
100:3216|30bda626-643d-4a8a-a637-fbf0d3ceed30_VIT	1559	6625157	6625583	PTC	+	6621378	6623598	T
100:3669|66fc4117-b6cf-4774-b54b-2922b239b1c8_VIT	229	1849224	1849489	PTC	+	1843362	1848995	T
101:2448|f182cc42-5988-4385-bd50-cb731949b6f9_VIT	885	4519573	4519650	PTC	+	4517444	4518688	T
101:2556|1fb4ae86-8a41-45c8-8ad2-3f1127ecbdbc_VIT	518	842223	842325	PTC	+	841231	841705	T
101:2708|a14edafa-350e-4b64-a782-fa5032733a41_VIT	1955	17220868	17221251	PTC	+	17218712	17218913	F
101:3236|e06f4ce9-0eb0-4ae9-aace-115abdfb0627_VIT	524	17156032	17156171	PTC	+	17155294	17155508	T
102:1626|59196dcd-4353-4331-930b-5e3bb27c05eb_VIT	2	18769993	18770268	PTC	+	18768419	18769991	T
102:2103|c64592cc-1807-4419-9408-64142708e31a_VIT	146	1213153	1213233	PTC	+	1211798	1213007	T
103:2508|1a11293f-27f2-475b-a34c-9d2a786bf748_VIT	211	5158419	5158497	PTC	+	5156959	5158208	T
103:2635|989f824a-5433-460d-b86d-f2b2728e1739_VIT	201	15201925	15202140	PTC	+	15199735	15201724	T
103:2753|8968812d-5603-4825-b199-6ffbc75ebba2_VIT	507	3849505	3849794	PTC	+	3847829	3848998	T
103:2754|f64a8738-f1a5-4d08-8012-4422ea412b3d_VIT	192	9731259	9731362	PTC	+	9727992	9731067	T
103:2764|8f589084-063f-4e35-bbdc-3d7f2dea9a5d_VIT	1316	3160518	3160627	PTC	+	3156866	3159202	T
103:3139|c5ae1fa7-aa9a-44d2-8658-e4ee902f9778_VIT	51	2939962	2940361	PTC	+	2935551	2939911	T
103:3332|64e007d3-793b-4d9d-a2f9-1a25fc5023e7_VIT	254	8831114	8831187	PTC	+	8828002	8830860	T
104:1658|220d6b2a-1273-470e-a754-1486a55e7b92_VIT	251	733239	733319	PTC	+	732044	732988	T
104:2894|f6634a7b-b5c2-45dc-aa55-5b3357263ebb_VIT	419	6451941	6452013	PTC	+	6448677	6451522	T
104:3733|896c082f-3fee-4c16-a1f1-9f019b2509e2_VIT	1637	755400	755725	PTC	+	752532	753763	F
104:4330|68e4d7e6-4b11-41df-ae6a-18475a49ac4e_VIT	3054	3053503	3053615	PTC	+	3049801	3050449	F
105:2401|09b159ce-0b2d-4770-afc4-08e2f53ca594_VIT	1800	3108571	3108733	PTC	+	3104485	3106771	F
105:2856|eb2ff9f2-2f5d-497c-aff5-2ce4e8b028b3_VIT	1808	720635	720782	PTC	+	718061	718827	F
105:2925|ca813e48-3dfe-4e43-b64a-603aa26f989e_VIT	269	1392482	1392622	PTC	+	1390579	1392213	T
105:3551|59340094-526c-439e-9099-520b53cf0d2c_VIT	301	463677	464139	PTC	+	458633	463376	T
105:4238|f07d315a-20a5-4159-8069-df6cea4e3916_VIT	2473	19584538	19584660	PTC	+	19579678	19582065	F
106:2581|9b43fbe9-f5d3-4715-86eb-169513d1692e_VIT	1632	521408	521622	PTC	+	515759	519776	F
106:2766|72c781d9-eae0-4408-a7f8-eef6a3107caa_VIT	225	20043974	20044089	PTC	+	20042025	20043749	T
106:4018|0465afbf-59bf-4a83-abed-d2b79d6a5f77_VIT	363	3631931	3632059	PTC	+	3621148	3631568	T
107:1288|f51d84be-087c-4501-a0df-eb7567c6c1dc_VIT	129	11731158	11731452	PTC	+	11730594	11731029	T
107:1448|be4c5581-840a-4d32-9c96-72dd287b51c6_VIT	547	18871293	18871400	PTC	+	18864780	18870746	F
107:1608|6592268f-6424-416d-9867-c64c9f9ec4ac_VIT	145	21737208	21737588	PTC	+	21736727	21737063	T
107:2092|be6c3965-db55-4f05-87b3-db5e6fe7ddea_VIT	22	6962420	6962722	PTC	+	6960176	6962398	T
107:2373|8b22a9a3-436d-4cee-8272-5ff59c9d2267_VIT	198	1202876	1203241	PTC	+	1200985	1202678	T
107:2415|6f6e0a2b-d587-488c-b4c1-4fde1302bd2b_VIT	753	6683701	6683783	PTC	+	6681861	6682948	T
107:2417|86fe394b-3bb4-4e51-a88f-d1179fb9204e_VIT	307	3053503	3053615	PTC	+	3049801	3053196	T
107:2496|952056b7-cf2b-4f4e-81ce-f23ac0d733e0_VIT	51	3753398	3753790	PTC	+	3750587	3753347	T
107:2809|5dc5c312-feda-4407-9bd5-986d626f5169_VIT	905	1369588	1370023	PTC	+	1365573	1368683	T
107:3071|0bc53d57-ce47-41d2-8c1d-347865a05828_VIT	571	6077751	6077949	PTC	+	6062403	6077180	T
107:3369|29c1dbd2-4241-4788-923c-ec70ea3e86ae_VIT	400	19009969	19010525	PTC	+	19006597	19009569	T
107:3689|df72c2df-510e-4f9a-b648-668d96cb7cb9_VIT	857	2240401	2240482	PTC	+	2231736	2239544	T
108:1950|fea8b31e-a041-4e80-8a48-e1514be26f11_VIT	229	20390602	20390645	PTC	+	20389088	20390373	T
108:3667|b79581af-a409-4205-a568-bc9d251a71a1_VIT	1898	2623445	2623549	PTC	+	2618504	2621547	T
109:2770|b6fbf639-89d7-4719-94fd-f2d31af0dd4c_VIT	822	16931711	16932027	PTC	+	16926513	16930889	F
109:4445|b06bf51c-3546-4ef0-9a44-adb06a1216f2_VIT	3160	18131720	18132008	PTC	+	18123879	18128560	F
110:2032|27971a0e-fcda-483f-8d53-2afd03249fcf_VIT	33	20453201	20453463	PTC	+	20452249	20453168	T
110:2273|00c9fc6e-cef9-4871-8eb6-489c9ca120b6_VIT	33	26087490	26087767	PTC	+	26079425	26087457	T
110:2524|21e8ed06-f4e8-49ae-a777-29759005f999_VIT	712	15227048	15227152	PTC	+	15225293	15226336	T
110:3371|65f91b66-d5c0-4393-a612-574cd3bbe909_VIT	297	1373411	1373500	PTC	+	1366049	1373114	T
110:3709|e5b218c3-9af6-4e17-ae0e-7956f8539dd3_VIT	853	17791736	17791981	PTC	+	17789186	17790883	T
111:2213|adc35a99-da92-447c-95eb-29e4f82c4f8e_VIT	215	9005485	9005537	PTC	+	9004043	9005270	T
111:2629|396402d3-9f0b-4971-9932-852fbc099ae4_VIT	410	3227771	3228022	PTC	+	3222161	3227361	T
111:2878|db7f852f-38a4-4a67-8bc2-5e12013d4726_VIT	563	4108187	4108298	PTC	+	4097389	4107624	T
111:3434|87caced4-0c33-452f-98f9-016c9a387507_VIT	338	21837371	21837849	PTC	+	21836630	21837033	T
111:3515|00d90e84-30b9-4b98-af9d-446a94a7a12b_VIT	631	5721781	5721958	PTC	+	5717966	5721150	T
112:2526|6a92128c-9aa0-414a-87bd-d8d9312dcd51_VIT	155	896168	896416	PTC	+	893144	896013	T
112:2612|9088412b-3b0b-4ba2-ac82-aa180f108ea7_VIT	797	18380173	18380357	PTC	+	18375773	18379376	F
112:2635|88e70e91-4829-4918-9465-fe20f184d82d_VIT	629	9075003	9075307	PTC	+	9072796	9074374	T
112:3920|dfca2c82-7179-4ec1-84bc-9d01e7265c34_VIT	571	6077751	6077949	PTC	+	6062403	6077180	T
113:2007|286e3980-44ae-4b4a-947f-509fd3ef4f8d_VIT	105	804647	804808	PTC	+	804257	804542	T
113:3084|7348b1ae-890e-4406-a3bd-261de45a09a3_VIT	1053	6080584	6080742	PTC	+	6076556	6079531	T
113:4423|a5ee7747-83ec-4b4e-9e4e-769bebea746c_VIT	401	4602443	4602548	PTC	+	4590236	4602042	T
1131:4458|54bff33a-74d9-4af4-bf12-5ea1e080f6ed_VIT	3154	24780497	24780985	PTC	+	24777094	24777343	F
114:2756|6781fa4e-0ec1-4559-96de-fd1aced2770f_VIT	821	24050713	24050800	PTC	+	24049070	24049892	T
114:3037|66ea4233-8db5-4861-bc74-888a796e8e55_VIT	268	1685145	1685289	PTC	+	1684094	1684877	T
115:2003|ca3b49e2-47b2-4b07-8acc-fb9964116e54_VIT	108	13887956	13888150	PTC	+	13887144	13887848	T
115:2340|1077f8c4-de32-4787-8b19-cc1378bdac1a_VIT	889	1213153	1213233	PTC	+	1211856	1212264	F
115:3569|490902ac-d17d-4bd7-9fb4-88b3d02c7039_VIT	277	1161329	1161719	PTC	+	1159086	1161052	T
115:3802|c7a8be6f-d7ba-46f0-80f9-59facacf9f67_VIT	477	8466066	8466343	PTC	+	8465251	8465589	T
116:5143|6cd70e61-b52b-4b06-a728-7bb77d0b2d69_VIT	4359	456396	456638	PTC	+	450390	452037	F
117:3005|b51dd34e-beda-4c82-ab90-6784a8a6ab2a_VIT	268	1685145	1685289	PTC	+	1684094	1684877	T
118:2805|ecda038e-1965-4de5-bfc2-b7a58914a383_VIT	190	5335192	5335292	PTC	+	5318669	5335002	T
118:3265|187eb8e0-d6a1-4c20-88ac-ef7530eb7754_VIT	208	1193004	1193280	PTC	+	1192381	1192796	T
118:3684|e0a539ea-acbd-406b-b793-c4b35c15b1c2_VIT	1141	22482085	22482381	PTC	+	22479235	22480944	T
119:1944|b803b099-aff3-46c7-9c9e-37a76120878a_VIT	105	804647	804808	PTC	+	804257	804542	T
121:2604|92780c21-c303-4592-be44-65c650fbcdc1_VIT	545	5524268	5524368	PTC	+	5522060	5523723	T
122:1824|c270cac8-9185-47ae-b570-252cf5ebe672_VIT	154	18903918	18904482	PTC	+	18900843	18903764	T
122:3102|27c8c680-e25b-4108-a3ef-a9dfafd531d4_VIT	20	9938611	9938912	PTC	+	9936846	9938591	T
811:3240|88b03b39-fe3c-4ee8-85cb-a60285a6342e_VIT	129	6725284	6725586	PTC	+	6720757	6725155	T
84:2857|99b3403e-c6eb-458f-a233-63f6123f0d16_VIT	451	6663148	6663238	PTC	+	6655591	6662697	T
85:2669|cd168186-e828-4ccb-b735-dd59d747d73b_VIT	334	8757332	8757462	PTC	+	8755595	8756998	T
90:2978|98b59604-663c-44e2-9175-14a788913562_VIT	657	8735522	8735735	PTC	+	8732838	8734865	T
93:1676|ae631c3e-ed60-4132-8d3a-e85d749b5bd9_VIT	404	17928210	17928248	PTC	+	17922675	17927806	T
93:2762|a7403499-64f2-40b6-a5b8-b10d96097a87_VIT	350	7292068	7292150	PTC	+	7288196	7291718	T
93:3385|9ffcab6e-564c-4c61-a568-7ae4ba09443f_VIT	39	20128427	20128557	PTC	+	20118027	20128388	T
94:2569|8449b18f-5805-499b-bcd1-bb4cff67527b_VIT	246	24923291	24923344	PTC	+	24920329	24923045	T
95:2415|adf11753-2bc2-404d-b6f7-90b554f04118_VIT	1136	7859582	7859871	PTC	+	7858323	7858446	T
95:2687|f5d59d83-73a3-4a71-865a-f500a67dd31d_VIT	251	27955054	27955310	PTC	+	27952656	27954803	T
96:1697|2c0cadfd-b6ae-49ac-9122-70ec6e9b0e83_VIT	251	733239	733319	PTC	+	732539	732988	T
96:2922|f2bf141d-aa47-4689-b487-9baee44f05af_VIT	266	17557766	17557866	PTC	+	17556314	17557500	T
96:3049|37820e4d-b1f6-478c-91f9-5326178b9b6f_VIT	22	2473315	2474141	PTC	+	2467918	2473293	T
97:2239|905bc79a-3df6-4c3e-a863-0e09deaf7ad5_VIT	617	618531	618754	PTC	+	617435	617914	T
97:2288|c4df9a0d-48dc-4056-afb6-ea17102f0281_VIT	692	8357835	8357904	PTC	+	8352446	8357143	T
99:2578|47aaeaeb-fc51-4647-9dcb-5da60c395ee3_VIT	149	17679352	17679644	PTC	+	17675367	17679203	T
99:3167|c141117c-20d1-4f77-992f-85de66d4cdfb_VIT	945	16600922	16601014	PTC	+	16599677	16599977	T
99:3239|d0859660-bd57-4803-91fa-c80eb7cf2cd6_VIT	10	1711998	1712098	PTC	+	1686996	1711988	T
99:3549|dc1d1b6e-7e3f-42cd-bfc2-3f05de9a8c7f_VIT	693	17609050	17609382	PTC	+	17604372	17608357	T
VIT_203s0038g00720.2_VIT	1118	618590	618682	PTC	+	615803	617472	T
VIT_207s0005g02430.4_VIT	496	4790753	4791157	PTC	+	4784080	4790257	T
VIT_209s0002g06560.2_VIT	184	6490001	6490047	PTC	+	6487838	6489817	T
101:2358|f905f2df-7062-4e9d-822c-09baab2d2ef0_VIT	188	444910	445178	PTC	-	445366	447288	T
101:2437|979b0ea3-efcc-444f-a2a6-cfa663f9612d_VIT	537	10949050	10949104	PTC	-	10949641	10968980	T
101:3323|9beb8cad-f624-4538-aaa1-be19b4d39e69_VIT	123	1527723	1527880	PTC	-	1528003	1528600	T
101:4036|0c33f734-cc48-4b49-b9f2-2443e8a689b8_VIT	191	26441242	26441359	PTC	-	26441550	26443999	T
101:4245|12df96e2-5e43-4bb3-adbd-d2421531536a_VIT	83	6371169	6371298	PTC	-	6371381	6371980	T
102:1741|bfd74409-b209-4784-9e1a-a5dd84813be1_VIT	7	27146155	27146203	PTC	-	27146210	27146911	T
102:2030|15fedcf1-db76-449d-9198-9b503b1ccaf3_VIT	315	4341095	4341147	PTC	-	4341462	4341579	T
102:2298|b0c1cea3-ed10-40f2-b960-f453b832898d_VIT	46	3759725	3759850	PTC	-	3759896	3760147	T
102:2776|09cbbbf4-342f-413f-a207-fa75607e3df2_VIT	558	1110865	1110986	PTC	-	1111544	1112112	T
102:2841|dfaccc01-ec55-4f92-b398-c23b3fafa14b_VIT	214	15375187	15375431	PTC	-	15375645	15377717	T
103:1478|ec714866-3926-47e9-a12b-8c537aa07407_VIT	81	15180319	15180420	PTC	-	15180501	15184130	T
103:2269|f7016baf-60c7-46f5-81b8-08678733fc37_VIT	556	2621107	2621306	PTC	-	2621862	2629780	T
103:2271|2ef4adb3-7f1e-4565-9926-3b54e1856871_VIT	598	2419559	2419881	PTC	-	2420479	2420937	T
103:3091|4e062292-c9a0-4095-9cba-fba6fa5a84c0_VIT	520	2681495	2681577	PTC	-	2682097	2692934	T
104:1732|71743138-d0d0-4a0b-9e26-636f45d79e35_VIT	347	3976522	3976737	PTC	-	3977084	3978289	T
104:2087|811d237d-4a4d-42d8-b851-42bc10723be0_VIT	97	4451719	4452016	PTC	-	4452113	4452633	T
104:2326|7addb62d-285f-41e0-aef2-bbded489827e_VIT	98	3387485	3387589	PTC	-	3387687	3389463	T
105:1837|64c18174-0a2f-4751-a524-149d07e0dffe_VIT	418	20815972	20816133	PTC	-	20816551	20817140	T
105:2655|48a20036-9c7d-4452-812c-63bc88f7fd9a_VIT	149	2412690	2412989	PTC	-	2413138	2420218	T
105:3201|213c5499-5fab-47e1-b21c-0f650d9fae02_VIT	915	32359103	32359183	PTC	-	32360098	32373256	T
106:2761|a4fc4642-fcd3-4979-99ef-c521fc6b4d04_VIT	270	2732379	2732689	PTC	-	2732959	2734163	T
106:2937|30548777-15de-4989-88a1-37ca29223126_VIT	183	7306764	7306850	PTC	-	7307033	7311096	T
106:2963|5d182635-51bc-48a8-b312-c1b9393872ed_VIT	1171	2839376	2839447	PTC	-	2840618	2844013	T
107:2125|31e74b39-1f34-45ec-90fe-2589a2f90366_VIT	859	3463868	3464053	PTC	-	3464912	3465382	T
107:2252|c79e153e-666b-463e-be30-8af0d6daab8f_VIT	166	24846072	24846274	PTC	-	24846440	24849557	T
107:2624|9bad2950-8860-4f21-84aa-81c823244988_VIT	140	26284317	26284417	PTC	-	26284557	26289374	T
107:3151|2766104d-7459-408c-8252-833149413597_VIT	81	11046872	11047244	PTC	-	11047325	11049128	T
107:3268|bd438883-c98d-45da-9805-d6d756224caa_VIT	1149	747706	747764	PTC	-	748913	749486	T
107:3412|01a65193-3688-4b8c-90d0-6577b39364f8_VIT	364	19423578	19423705	PTC	-	19424069	19438718	T
108:2320|43360c5e-e294-496f-8a7b-8c7d6b328f87_VIT	123	1527723	1527880	PTC	-	1528003	1528600	T
109:1912|d03896fa-b18b-4ee6-9ef4-422c01213dfe_VIT	750	5799601	5799841	PTC	-	5800591	5812744	T
109:2503|69b372ea-3da5-43a8-b308-fec7a9be5f68_VIT	7	27146155	27146203	PTC	-	27146210	27146911	T
109:3029|11eff976-d9cb-4eae-9b46-df05a81b3988_VIT	411	28575998	28576766	PTC	-	28577177	28577995	T
109:3241|f9de0939-c7b2-46d6-b7d4-33901e93eb00_VIT	345	26143276	26143779	PTC	-	26144124	26146299	T
110:1818|57beeee1-7eab-4540-b493-c97944ea6227_VIT	300	22611421	22611793	PTC	-	22612093	22612516	T
110:2244|364303dc-9de0-403a-a005-2d200db287cf_VIT	141	3148338	3148420	PTC	-	3148561	3150543	T
110:2411|5779dfeb-30c6-4ed9-8218-998afe9e51ac_VIT	4	156703	156790	PTC	-	156794	158855	T
110:2528|c8a1f696-bb46-4c9f-bcbd-ae95fdb5aed2_VIT	87	16923797	16923860	PTC	-	16923947	16925803	T
110:2624|8a88f2e9-d54a-4629-b397-1045acebc569_VIT	49	1301404	1301527	PTC	-	1301576	1303543	T
110:2876|e4576292-ad91-4fd2-b07a-4de17b8acc04_VIT	437	14576971	14577148	PTC	-	14577585	14579085	T
110:3410|e7ee81bb-bdfe-4cb1-b396-4544ec18bd22_VIT	190	4749839	4750195	PTC	-	4750385	4764274	T
110:3598|16a9b95f-c4a1-498c-bee8-5e783da89e4b_VIT	225	24278711	24278794	PTC	-	24279019	24279899	T
111:1586|b1c67b67-94ca-413e-a30a-3e3ef925753c_VIT	7	27146155	27146203	PTC	-	27146210	27146911	T
111:1733|5608857f-0135-46c1-baa6-018407e13840_VIT	372	3818889	3819122	PTC	-	3819494	3819745	T
111:3381|31b3ea34-7df6-4ddd-973b-911160b0a4f8_VIT	1322	3016694	3016791	PTC	-	3018113	3018722	T
112:3008|06a018bc-5052-49b5-a2a5-f8f70ba234dc_VIT	289	985573	985659	PTC	-	985948	986687	T
113:2049|ea0094c8-9a9e-44fd-b716-538283f6a7a8_VIT	218	19243508	19243588	PTC	-	19243806	19244422	T
113:2793|00cc40fc-917e-41b5-adaf-142fb86d417c_VIT	7	27146155	27146203	PTC	-	27146210	27146911	T
113:2851|f609f6db-6349-456a-b2ba-9a247bd0449b_VIT	34	748873	748977	PTC	-	749011	750396	T
113:3654|e6b27fd4-491e-4c45-a4aa-c8cad9ed3613_VIT	1481	19959234	19959344	PTC	-	19960825	19970183	T
114:2280|cba52deb-5e08-4966-8c22-866a857d48d5_VIT	859	3463868	3464053	PTC	-	3464912	3465382	T
114:3030|acfadb2b-ee02-4407-9af4-9ee1fa95188f_VIT	86	13532320	13532745	PTC	-	13532831	13533111	T
114:3045|a91ab9b7-d43a-49ff-a38c-2419b2f072b6_VIT	806	3813373	3813482	PTC	-	3814288	3816493	T
115:1875|208aef36-1b13-467f-b6c6-93149c148394_VIT	7	27146155	27146203	PTC	-	27146210	27146911	T
115:2219|58c1344e-b81e-4166-86cf-7550d1ef6b86_VIT	48	7538451	7538484	PTC	-	7538532	7553208	T
115:2906|8a2696e2-28f9-4085-8217-92285d03788c_VIT	285	19095791	19095899	PTC	-	19096184	19098251	T
115:3010|339b91c1-8f46-4321-b904-5d0ec2acb048_VIT	556	17789466	17789552	PTC	-	17790108	17792643	T
115:3517|5162e185-f2ca-46e2-a3f5-2f5db1fb10d2_VIT	875	18322672	18322768	PTC	-	18323643	18324422	T
116:2081|ac06fdbc-3f36-4da1-b8d5-eb04135af72f_VIT	518	18363131	18363211	PTC	-	18363729	18364090	T
116:2081|ac06fdbc-3f36-4da1-b8d5-eb04135af72f_VIT	377	18363133	18363352	PTC	-	18363729	18364090	T
116:2571|6916ab2f-e223-4e7c-9877-4b0005b8cb70_VIT	10	5230150	5230394	PTC	-	5230404	5231026	T
116:3377|b16f2036-ceff-4bca-92b8-84214c8d55a4_VIT	210	1376374	1376516	PTC	-	1376726	1377916	T
116:4187|435613f1-6476-4a57-b68d-bd2f0e2cac7a_VIT	650	10182943	10183530	PTC	-	10184180	10193148	T
116:4187|435613f1-6476-4a57-b68d-bd2f0e2cac7a_VIT	1244	10182197	10182936	PTC	-	10184180	10193148	T
117:2637|7f69f358-3dd0-48ab-9bc3-c80f0329fe58_VIT	137	13958140	13958695	PTC	-	13958832	13962519	T
117:3333|d4621f3c-cf0e-4f4f-a9bf-849aa975dda6_VIT	1151	23108121	23108217	PTC	-	23109368	23110715	T
119:2933|2972d42c-38e9-4c41-8221-117ba7908623_VIT	463	28788373	28788695	PTC	-	28789158	28790046	T
120:1940|15f2a109-5e03-4d1a-ae09-01b02d03ff35_VIT	25	3810814	3810882	PTC	-	3810907	3811904	T
121:1953|48757d85-29c8-421e-9712-a1ca485ef50a_VIT	45	3512005	3512201	PTC	-	3512246	3512719	T
121:2212|7eff8262-37b9-4b17-bd46-803d5798b22a_VIT	46	3759725	3759850	PTC	-	3759896	3760147	T
121:3041|390f31b5-7a8a-4745-97c1-11bfb2441a36_VIT	214	15375187	15375431	PTC	-	15375645	15377717	T
121:3545|fb6f4c84-be04-4f09-9da7-2c78cd136d01_VIT	57	6109454	6109790	PTC	-	6109847	6111082	T
122:1727|c95eaed4-888b-45d2-9f90-1fd85e504f37_VIT	218	19243508	19243588	PTC	-	19243806	19244422	T
122:3305|9f9f4d25-7d12-43d1-812f-9f19680e1971_VIT	1828	7510822	7511035	PTC	-	7512863	7513548	T
123:2348|6ca88261-eea1-4c40-8d60-849e6fe46475_VIT	106	11618700	11618748	PTC	-	11618854	11618884	T
123:2469|6c286ce6-0992-4847-a44c-a8891a8b9d8b_VIT	923	14796594	14796821	PTC	-	14797744	14798062	T
123:3408|ee744245-bfe8-40a7-89d2-f13a1195d567_VIT	290	2939748	2939977	PTC	-	2940267	2944212	T
123:3543|a22c26c1-0556-4be4-a241-f6cb112ee4d7_VIT	83	6371169	6371298	PTC	-	6371381	6371980	T
124:3053|8ca29d8d-5261-4ecb-8f97-2c716c5ec6bb_VIT	881	5186251	5186542	PTC	-	5187423	5188560	T
136:1590|05a89f5b-cc6c-4222-82c5-ce296d6bd13b_VIT	7	27146155	27146203	PTC	-	27146210	27146911	T
87:2120|aebc323d-be2f-4f81-9882-ffd81924e16a_VIT	418	20815972	20816133	PTC	-	20816551	20817140	T
88:1943|7febe9fe-79d4-4467-b8b9-0bd5ed47c526_VIT	354	21448470	21448559	PTC	-	21448913	21450315	T
88:3084|d3c10639-e5ae-452b-b533-871f2fe68cf7_VIT	990	4300495	4300595	PTC	-	4301585	4305421	T
90:1794|3b9b06f3-0475-4134-bbd6-ea29bb984e58_VIT	281	4170422	4170711	PTC	-	4170992	4173654	T
90:3236|a34177aa-812e-485c-be99-26feabb79075_VIT	419	19787623	19787940	PTC	-	19788359	19802261	T
92:1833|c8d8a455-31d4-483b-bdd8-b77b5ee4edb4_VIT	7	27146155	27146203	PTC	-	27146210	27146911	T
92:1885|f97cc926-b3b2-4e4d-9dc6-7e5048c2cf3f_VIT	156	6570439	6570535	PTC	-	6570691	6571052	T
92:2873|12a91b7c-34f0-450c-86b9-b1de3758366e_VIT	258	3873129	3873214	PTC	-	3873472	3875870	T
93:3274|832d56e7-2de8-4157-baeb-65ae00c03938_VIT	1091	20529565	20529805	PTC	-	20530896	20533364	T
94:1914|bcd0f4f4-7c47-43ee-ab61-ce09a13053df_VIT	45	2973976	2974241	PTC	-	2974286	2976105	T
94:2455|268754e9-3f43-4755-bed5-288f66783888_VIT	393	13456790	13456925	PTC	-	13457318	13458480	T
94:3139|430b28c9-8450-4da9-89af-bb59c6124bcd_VIT	291	1579121	1579774	PTC	-	1580065	1580506	T
94:3182|efa8f936-d17b-4204-ac43-7288261dd80d_VIT	990	4300495	4300595	PTC	-	4301585	4305421	T
94:4425|bdf11a27-bc23-4828-b2af-cfcbb6c61244_VIT	929	5764589	5764805	PTC	-	5765734	5766135	T
95:2769|501b7c45-7dc2-4f46-a15d-9c7f713028dc_VIT	794	2115630	2115960	PTC	-	2116754	2118981	T
96:2107|2fd92853-abe7-499d-ba83-0e880fc3056e_VIT	750	6337729	6337856	PTC	-	6338606	6342035	T
96:2554|59b682fa-12aa-4360-a83a-a6fd2eef51f5_VIT	98	3387485	3387589	PTC	-	3387687	3389463	T
96:3119|13f03c86-a112-4a7b-8b0e-b1ee67dfb2c8_VIT	442	1962063	1962351	PTC	-	1962793	1963423	T
97:2357|65fda77c-5f4e-403f-84b3-670fd2752215_VIT	116	658216	658286	PTC	-	658402	660051	T
98:2940|e64f930d-e26a-49b0-855c-74001e93b8cc_VIT	647	3911019	3911111	PTC	-	3911758	3915638	T
99:1698|d89c7391-7526-4968-9939-832463a62b50_VIT	218	19243508	19243588	PTC	-	19243806	19244422	T
99:2150|986f3e78-aca3-4f60-9257-93716a4cd1fe_VIT	719	20253091	20253157	PTC	-	20253876	20254340	T
99:2901|d77e1ae6-dfba-4724-9b96-a6fcae0061cd_VIT	1098	2780600	2780983	PTC	-	2782081	2784628	T
99:2970|115593b4-4807-45b8-b219-2aaaaac70d64_VIT	314	15624439	15625849	PTC	-	15626163	15626549	T
VIT_201s0010g03310.2_VIT	35	20654564	20654694	PTC	-	20654729	20660435	T
